# Supplementary material for: Perinatal depression among mothers in a South African birth cohort study: Trajectories from pregnancy to 18 months postpartum
Source: J Affect Disord. 2019 Dec 1;259:279–87. doi: 10.1016/j.jad.2019.08.052 (PMC6851529; doi:10.1016/j.jad.2019.08.052)
Supplement: Supplementary file 1 [file mmc1.xml]

<?xml version="1.0" encoding="UTF-8" standalone="no"?><data:data><datasets><author>jennifer_pellowski@brown.edu</author><type>0</type><dataset><value>1</value><reason>Data will be made available on request</reason><comments/></dataset></datasets></data:data>
